# Supplementary material for: Nationwide trends and regional variation in intravitreal injections and anti-VEGF agent use in Japan from 2017 to 2022: An analysis of the NDB Open Data
Source: PLoS One. 2026 May 7;21(5):e0348087. doi: 10.1371/journal.pone.0348087 (PMC13152162; doi:10.1371/journal.pone.0348087)
Supplement: S1 Table — (XLSX) [file pone.0348087.s001.xlsx]

## Sheet: Table S1
Supplementary Table S1: Prefecture-level yearly shares of aflibercept and ranibizumab among intravitreal anti-VEGF injections in Japan, FY2017–FY2022.
		Aflibercept share (%)						Ranibizumab share (%)
	Prefecture	2017	2018	2019	2020	2021	2022	2017	2018	2019	2020	2021	2022
	Hokkaido	69	70	70	70	71	66	30	29	29	23	21	20
	Aomori	72	72	69	67	67	62	20	21	22	18	14	13
	Iwate	75	74	75	76	78	74	18	20	21	19	16	14
	Miyagi	67	68	69	67	64	60	24	24	23	21	19	21
	Akita	68	67	69	71	73	71	26	28	25	25	17	15
	Yamagata	48	52	55	59	64	66	43	42	41	37	32	24
	Fukushima	82	84	83	85	85	71	15	13	14	11	7	9
	Ibaraki	74	73	72	74	74	66	23	24	25	20	18	19
	Tochigi	68	69	71	69	69	61	22	23	27	21	18	18
	Gumma	62	63	63	60	60	55	36	35	35	35	33	29
	Saitama	64	65	66	68	68	65	33	33	33	28	28	24
	Chiba	78	78	77	80	81	75	20	20	20	17	17	17
	Tokyo	70	71	72	73	75	68	28	27	26	23	20	19
	Kanagawa	71	73	74	73	74	70	27	26	26	22	19	17
	Niigata	70	74	76	78	78	71	29	24	23	19	17	13
	Toyama	67	64	65	64	66	62	20	19	18	15	15	18
	Ishikawa	75	73	72	74	77	75	20	19	21	14	13	12
	Fukui	76	76	77	77	78	71	16	17	17	14	14	11
	Yamanashi	70	78	70	69	74	68	17	18	17	11	9	0
	Nagano	72	72	72	74	78	68	25	25	24	21	18	19
	Gifu	71	69	69	70	72	67	24	25	24	20	17	17
	Shizuoka	80	78	72	73	76	66	20	22	27	24	20	20
	Aichi	74	76	76	78	79	73	24	22	21	18	15	16
	Mie	73	73	74	73	79	72	23	25	25	22	16	15
	Shiga	75	78	76	78	81	76	18	17	19	16	14	11
	Kyoto	78	79	77	79	80	73	18	19	20	17	14	12
	Osaka	78	78	78	79	79	74	20	20	20	17	15	14
	Hyogo	77	78	77	78	79	72	21	20	21	18	16	15
	Nara	79	81	82	83	87	82	17	16	16	14	11	7
	Wakayama	75	75	73	71	74	62	15	21	17	20	16	11
	Tottori	72	84	85	71	83	77	0	0	0	0	0	0
	Shimane	77	83	86	86	89	81	20	15	13	0	0	0
	Okayama	77	78	79	80	79	72	21	20	19	16	15	13
	Hiroshima	73	75	71	74	77	70	22	24	28	23	19	19
	Yamaguchi	71	76	69	78	79	73	25	22	24	14	12	11
	Tokushima	76	77	77	79	86	71	19	19	19	15	0	0
	Kagawa	61	62	66	71	74	69	31	29	29	24	19	16
	Ehime	69	72	76	79	81	75	24	22	19	15	10	8
	Kochi	90	89	88	90	90	75	0	0	0	0	0	0
	Fukuoka	72	73	73	74	76	72	24	23	25	22	19	18
	Saga	85	86	82	83	84	81	0	13	17	14	13	12
	Nagasaki	76	73	73	77	80	73	24	26	27	21	18	13
	Kumamoto	83	81	78	75	77	73	15	17	20	20	19	16
	Oita	55	60	66	70	73	71	37	31	27	20	16	13
	Miyazaki	79	80	78	78	76	68	15	14	16	14	13	10
	Kagoshima	75	75	73	74	77	71	21	18	24	22	18	13
	Okinawa	78	74	74	75	76	66	0	15	15	10	11	10
	Mean	73	74	74	75	76	70	21	21	22	18	15	14
