# Supplementary material for: Nationwide trends and regional variation in intravitreal injections and anti-VEGF agent use in Japan from 2017 to 2022: An analysis of the NDB Open Data
Source: PLoS One. 2026 May 7;21(5):e0348087. doi: 10.1371/journal.pone.0348087 (PMC13152162; doi:10.1371/journal.pone.0348087)
Supplement: S2 Table — Crude utilization rates were calculated as the number of intravitreal injection procedures (G016) per 100,000 total population. Rates using the ≥ 75-year denominator were calculated as injections per 100,000 population aged ≥75 years, as an index of injection volume relative to the size of the oldest age group. The percentage change represents the relative change in injection counts from FY2017 to FY2022 for each prefecture. (XLSX) [file pone.0348087.s002.xlsx]

## Sheet: S2
Supplementary Table S2. Prefecture-level intravitreal injection utilization in FY2017 and FY2022 using crude and ≥75-year population denominators
Prefecture	Injections FY2017	Injections FY2022	Rate per 100k (total) FY2017	Rate per 100k (total) FY2022	Rate per 100k (≥75y) FY2017	Rate per 100k (≥75y) FY2022	Change in injections (%) FY2017→FY2022
Hokkaido	25798	38553	484.5	750.1	3161.5	4341.6	49.4
Aomori	3452	6010	269.3	499.2	1659.6	2769.6	74.1
Iwate	6435	10018	513.2	848.3	3007	4616.6	55.7
Miyagi	9426	13474	405.2	591	2992.4	4058.4	42.9
Akita	4985	7197	499	773.9	2596.4	3748.4	44.4
Yamagata	5066	7821	459.3	751.3	2638.5	4094.8	54.4
Fukushima	12185	16777	646.1	937.3	4144.6	5687.1	37.7
Ibaraki	14287	25182	492.3	886.7	3654	5697.3	76.3
Tochigi	8365	13577	426.4	711.2	3293.3	4763.9	62.3
Gunma	12551	19468	639.4	1017.7	4514.7	6259.8	55.1
Saitama	30671	47797	419.7	651.5	3513.3	4483.8	55.8
Chiba	22956	41763	366.8	666.5	2902.1	4452.3	81.9
Tokyo	72457	102597	526.3	730.9	4562.8	5822.8	41.6
Kanagawa	32188	54116	350.9	586.2	2928.8	4153.2	68.1
Niigata	8038	13757	354.6	639	2166.6	3610.8	71.1
Toyama	6128	8821	580.3	867.4	3626	4768.1	43.9
Ishikawa	4595	7782	400.3	696.1	2819	4299.4	69.4
Fukui	3349	5708	429.4	758	2790.8	4603.2	70.4
Yamanashi	3471	5437	420.2	677.9	2733.1	4057.5	56.6
Nagano	10895	17558	523.3	869.2	3176.4	4823.6	61.2
Gifu	7957	13019	395.5	669	2706.5	4043.2	63.6
Shizuoka	21302	29625	578.7	827.1	4004.1	5046.8	39.1
Aichi	34289	54131	455.5	722.2	3861.4	5245.3	57.9
Mie	9109	17010	505.8	976.5	3450.4	5968.4	86.7
Shiga	5385	9344	380.8	663.2	3130.8	4767.3	73.5
Kyoto	11589	18123	445	710.7	3157.8	4346	56.4
Osaka	45235	68196	511.7	776.5	3872.9	5047.8	50.8
Hyogo	29848	50241	541.2	930	3896.6	5781.5	68.3
Nara	7599	11267	563.3	862.7	3799.5	4920.1	48.3
Wakayama	5731	9942	604.5	1101	3650.3	5953.3	73.5
Tottori	2737	4556	483.6	837.5	2975	4846.8	66.5
Shimane	3031	4407	441.2	669.8	2444.4	3525.6	45.4
Okayama	10647	15797	557.1	848.4	3671.4	4999.1	48.4
Hiroshima	12310	21667	434.5	785	3062.2	4814.9	76
Yamaguchi	6925	10523	501.1	801.4	2909.7	4159.3	52
Tokushima	3218	4852	432.5	689.2	2574.4	3761.2	50.8
Kagawa	6611	9506	683	1017.8	4349.3	5867.9	43.8
Ehime	6629	10814	484.6	828	2946.2	4562.9	63.1
Kochi	2938	5149	411.5	761.7	2277.5	3814.1	75.3
Fukuoka	25131	38078	490.6	744.3	3701.2	5090.6	51.5
Saga	3181	5898	385.6	736.3	2544.8	4572.1	85.4
Nagasaki	11492	14479	848.1	1128.5	5176.6	6435.1	26
Kumamoto	8575	12295	485.3	715.7	3040.8	4239.7	43.4
Oita	5172	8150	449	736.2	2707.9	4075	57.6
Miyazaki	6767	9834	620.3	934.8	3823.2	5403.3	45.3
Kagoshima	6478	10412	398.4	666.2	2399.3	3885.1	60.7
Okinawa	2884	5987	199.2	407.8	1885	3741.9	107.6
Crude utilization rates were calculated as the number of intravitreal injection procedures (G016) per 100,000 total population. Rates using the ≥75-year denominator were calculated as injections per 100,000 population aged ≥75 years, as an index of injection volume relative to the size of the oldest age group. The percentage change represents the relative change in injection counts from FY2017 to…
