# Supplementary material for: Nationwide trends and regional variation in intravitreal injections and anti-VEGF agent use in Japan from 2017 to 2022: An analysis of the NDB Open Data
Source: PLoS One. 2026 May 7;21(5):e0348087. doi: 10.1371/journal.pone.0348087 (PMC13152162; doi:10.1371/journal.pone.0348087)
Supplement: S3 Table — Expected injection counts for each prefecture were derived by applying national age-specific injection rates (<75 and ≥75 years) to prefecture-specific age-group population counts. Observed-to-expected ratios (standardized utilization ratios; observed/expected) with 95% confidence intervals and indirectly age-standardized utilization rates (per 100,000 population) are shown for FY2017 and FY2022. (XLSX) [file pone.0348087.s003.xlsx]

## Sheet: S3
Supplementary Table S3. Indirect age standardization of intravitreal injection utilization using two age groups (<75 and ≥75 years) in FY2017 and FY2022
Prefecture	Observed_FY2017	Observed_FY2022	Expected_FY2017	Expected_FY2022	SIR_FY2017	SIR_FY2022	SIR_L95_FY2017	SIR_L95_FY2022	SIR_U95_FY2017	SIR_U95_FY2022	IndirectRate_per100k_FY2017	IndirectRate_per100k_FY2022
Hokkaido	25798	38553	26384.1	40600.1	0.978	0.95	0.966	0.94	0.99	0.959	462.3	711.9
Aomori	3452	6010	6521	9713.7	0.529	0.619	0.512	0.603	0.547	0.635	250.3	463.8
Iwate	6435	10018	6532.9	9621.9	0.985	1.041	0.961	1.021	1.009	1.062	465.7	780.6
Miyagi	9426	13474	10918.4	16609.3	0.863	0.811	0.846	0.798	0.881	0.825	408.2	608.2
Akita	4985	7197	5519.3	8054.6	0.903	0.894	0.878	0.873	0.929	0.914	427	669.9
Yamagata	5066	7821	5801.4	8475	0.873	0.923	0.849	0.902	0.898	0.944	412.9	691.8
Fukushima	12185	16777	9417.7	13816.7	1.294	1.214	1.271	1.196	1.317	1.233	611.7	910.3
Ibaraki	14287	25182	13592.8	21332.4	1.051	1.18	1.034	1.166	1.068	1.195	496.9	885
Tochigi	8365	13577	9038.4	14065.5	0.925	0.965	0.906	0.949	0.946	0.982	437.6	723.7
Gunma	12551	19468	9392.4	14669.5	1.336	1.327	1.313	1.309	1.36	1.346	631.8	994.9
Saitama	30671	47797	32593.5	53394.7	0.941	0.895	0.931	0.887	0.952	0.903	444.9	671.1
Chiba	22956	41763	28548.5	46225	0.804	0.903	0.794	0.895	0.815	0.912	380.2	677.3
Tokyo	72457	102597	60580.3	95881.9	1.196	1.07	1.187	1.063	1.205	1.077	565.5	802.2
Kanagawa	32188	54116	40961.8	66318.6	0.786	0.816	0.777	0.809	0.794	0.823	371.5	611.8
Niigata	8038	13757	11577.9	17210.8	0.694	0.799	0.679	0.786	0.71	0.813	328.2	599.3
Toyama	6128	8821	5337.3	8243.5	1.148	1.07	1.12	1.048	1.177	1.093	542.8	802.2
Ishikawa	4595	7782	5499	8556.1	0.836	0.91	0.812	0.889	0.86	0.93	395.1	681.9
Fukui	3349	5708	3871.6	5810.1	0.865	0.982	0.836	0.957	0.895	1.008	409	736.5
Yamanashi	3471	5437	4098.8	6231.8	0.847	0.872	0.819	0.849	0.875	0.896	400.4	654.1
Nagano	10895	17558	10666.4	16295.4	1.021	1.077	1.002	1.062	1.041	1.094	482.9	807.8
Gifu	7957	13019	9759.4	15050.1	0.815	0.865	0.797	0.85	0.833	0.88	385.5	648.5
Shizuoka	21302	29625	17769.1	27573.6	1.199	1.074	1.183	1.062	1.215	1.087	566.8	805.5
Aichi	34289	54131	33412.4	53256.2	1.026	1.016	1.015	1.008	1.037	1.025	485.2	762
Mie	9109	17010	8748.1	13399	1.041	1.27	1.02	1.25	1.063	1.289	492.3	951.7
Shiga	5385	9344	6352.1	10056.8	0.848	0.929	0.825	0.91	0.871	0.948	400.8	696.6
Kyoto	11589	18123	12433.3	19609.5	0.932	0.924	0.915	0.911	0.949	0.938	440.7	692.9
Osaka	45235	68196	41071.3	65608.3	1.101	1.039	1.091	1.032	1.112	1.047	520.7	779.3
Hyogo	29848	50241	26167.6	41216	1.141	1.219	1.128	1.208	1.154	1.23	539.3	913.9
Nara	7599	11267	6585.6	10392.2	1.154	1.084	1.128	1.064	1.18	1.104	545.5	812.8
Wakayama	5731	9942	4868.8	7381.4	1.177	1.347	1.147	1.321	1.208	1.374	556.5	1009.8
Tottori	2737	4556	2881.5	4297.4	0.95	1.06	0.915	1.03	0.986	1.091	449.1	794.8
Shimane	3031	4407	3678	5453.6	0.824	0.808	0.795	0.784	0.854	0.832	389.6	605.8
Okayama	10647	15797	9427	14579.1	1.129	1.084	1.108	1.067	1.151	1.101	534	812.3
Hiroshima	12310	21667	13566.6	21194.1	0.907	1.022	0.891	1.009	0.924	1.036	429	766.4
Yamaguchi	6925	10523	7231.3	10963	0.958	0.96	0.935	0.942	0.98	0.978	452.8	719.6
Tokushima	3218	4852	3847.2	5727.6	0.836	0.847	0.808	0.823	0.866	0.871	395.5	635.1
Kagawa	6611	9506	4849.8	7392	1.363	1.286	1.33	1.26	1.396	1.312	644.5	964.1
Ehime	6629	10814	7003	10573.1	0.947	1.023	0.924	1.004	0.97	1.042	447.5	766.8
Kochi	2938	5149	3824.4	5751.6	0.768	0.895	0.741	0.871	0.797	0.92	363.2	671.2
Fukuoka	25131	38078	23831.2	37337.6	1.055	1.02	1.042	1.01	1.068	1.03	498.6	764.6
Saga	3181	5898	4066.9	6114.7	0.782	0.965	0.755	0.94	0.81	0.989	369.8	723.1
Nagasaki	11492	14479	6923.9	10209.9	1.66	1.418	1.63	1.395	1.69	1.441	784.7	1063.2
Kumamoto	8575	12295	8919.4	13416.3	0.961	0.916	0.941	0.9	0.982	0.933	454.5	687
Oita	5172	8150	5919.6	8942	0.874	0.911	0.85	0.892	0.898	0.931	413.1	683.3
Miyazaki	6767	9834	5549.3	8315.3	1.219	1.183	1.191	1.159	1.249	1.206	576.5	886.6
Kagoshima	6478	10412	8361.3	12300	0.775	0.847	0.756	0.83	0.794	0.863	366.3	634.6
Okinawa	2884	5987	6166.2	9478	0.468	0.632	0.451	0.616	0.485	0.648	221.1	473.6
Expected injection counts for each prefecture were derived by applying national age-specific injection rates (<75 and ≥75 years) to prefecture-specific age-group population counts. Observed-to-expected ratios (standardized utilization ratios; observed/expected) with 95% confidence intervals and indirectly age-standardized utilization rates (per 100,000 population) are shown for FY2017 and FY2022.
