# Supplementary material for: Nationwide trends and regional variation in intravitreal injections and anti-VEGF agent use in Japan from 2017 to 2022: An analysis of the NDB Open Data
Source: PLoS One. 2026 May 7;21(5):e0348087. doi: 10.1371/journal.pone.0348087 (PMC13152162; doi:10.1371/journal.pone.0348087)
Supplement: S4 Table — For each fiscal year (FY2017 and FY2022), the distribution of prefecture-level utilization metrics was summarized using the mean, standard deviation (SD), minimum, maximum, maximum-to-minimum ratio, and coefficient of variation (CV = SD/mean) across the 47 prefectures. Metrics include crude utilization rates per 100,000 total population, utilization rates per 100,000 population aged ≥75 years, and indirectly age-standardized utilization rates based on two age groups (<75 and ≥75 years). (XLSX) [file pone.0348087.s004.xlsx]

## Sheet: S4
Supplementary Table S4. Summary of between-prefecture variation in crude, ≥75-year population–based, and indirectly age-standardized intravitreal injection utilization (FY2017 vs FY2022)
FY	Metric	Mean	SD	Min	Max	Max/Min	CV
2017	Crude rate per 100k (total pop)	478.6	109.2	199.2	848.1	4.258	0.228
2017	Rate per 100k (≥75y pop)	3210.6	721.5	1659.6	5176.6	3.119	0.225
2017	Indirectly age-standardized rate per 100k (2 strata)	460.6	101.1	221.1	784.7	3.549	0.22
2022	Crude rate per 100k (total pop)	775.7	143.1	407.8	1128.5	2.767	0.184
2022	Rate per 100k (≥75y pop)	4681.4	802.1	2769.6	6435.1	2.323	0.171
2022	Indirectly age-standardized rate per 100k (2 strata)	749.1	128.8	463.8	1063.2	2.292	0.172
For each fiscal year (FY2017 and FY2022), the distribution of prefecture-level utilization metrics was summarized using the mean, standard deviation (SD), minimum, maximum, maximum-to-minimum ratio, and coefficient of variation (CV = SD/mean) across the 47 prefectures. Metrics include crude utilization rates per 100,000 total population, utilization rates per 100,000 population aged ≥75 years, an…
